# Supplementary material for: Identification of a potent and selective LAPTc inhibitor by RapidFire-Mass Spectrometry, with antichagasic activity
Source: PLoS Negl Trop Dis. 2024 Feb 15;18(2):e0011956. doi: 10.1371/journal.pntd.0011956 (PMC10901353; doi:10.1371/journal.pntd.0011956)
Supplement: S1 File — (XLSX) [file pntd.0011956.s001.xlsx]

## Sheet: LAPTc RF Hits
Structure	Compound	Percent Inhibition
C19H22N2O3	1	101.67
C16H15N5OS	2	61.779
C17H17NO4S3	3	61.305
C19H15N3O3S	4	59.2586
C21H14Cl2N2O4S2	5	58.3821
C17H17N3O4S	6	56.1612
C12H10N4S	7	56.0698
C18H15FN4O2S	8	48.72
C18H24N2O2	9	48.5011
C27H31N3O3	10	47.5072
C20H19F3N4O	11	43.262
C18H17N3O3S	12	42.0422
C18H18N2O	13	40.579
C23H29N3O4	14	40.5218
C24H16N4O3	15	39.2997
C22H18N4O3S2	16	37.5178
C15H11BrN2O5S2	17	37.1692
C17H15F3N2O	18	37.1658
C20H18Cl2N2O2	19	37.0197
C14H10F3N7S	20	36.1287
C17H17N5O3S	21	31.1208
C17H17N3O4S	22	29.5289
C15H12N2O2S2	23	29.0144
C18H18ClNO4S3	24	28.9484
C28H28ClN3O2	25	28.3059
C19H24N4O2	26	27.3684
C12H13N3O3S2	27	26.8727
C17H16N4O2S	28	26.8492
C17H22N4O2	29	26.442
C25H27N3O4	30	25.853
