# Supplementary material for: Identification of a potent and selective LAPTc inhibitor by RapidFire-Mass Spectrometry, with antichagasic activity
Source: PLoS Negl Trop Dis. 2024 Feb 15;18(2):e0011956. doi: 10.1371/journal.pntd.0011956 (PMC10901353; doi:10.1371/journal.pntd.0011956)
Supplement: S2 File — Experiment column indicates if potency was obtained from initial potency confirmation or subsequent replicate generation experiments. Hit confirmation column indicates if hits from primary single concentration screen confirmed in the potency experiment. (XLSX) [file pntd.0011956.s002.xlsx]

## Sheet: Supplementary Table LAPTc DRC
Compound	pIC50 Modifier	pIC50	Maximum Effect	Hill Slope	DRC Curve	Experiment	Hit Confirmation
1	<	4	25.507			Initial hit confirmation	not confirmed
2		4.4716	77.227	1.6879		Initial hit confirmation	confirmed
4		6.6968	96.088	2.4959		Initial hit confirmation	confirmed
5		4.9402	95.527	1.1988		Initial hit confirmation	confirmed
6		4.7158	67.64	0.5431		Initial hit confirmation	confirmed
7		5.6817	90.257	1.1725		Initial hit confirmation	confirmed
8		4.8529	89.361	1.0327		Initial hit confirmation	confirmed
9		4.7745	54.486	1.6675		Initial hit confirmation	confirmed
10	<	4	44.554			Initial hit confirmation	low max effect (<50%)
11	<	4	30.286			Initial hit confirmation	low max effect (<50%)
12		4.7442	84.292	2.0878		Initial hit confirmation	confirmed
13		4.5159	76.507	1.2565		Initial hit confirmation	confirmed
14	<	4	39.622			Initial hit confirmation	low max effect (<50%)
15		4.9028	91.782	1.4503		Initial hit confirmation	confirmed
17	<	4	34.652			Initial hit confirmation	not confirmed
18	<	4	3.6624			Initial hit confirmation	not confirmed
19	<	4	40.985			Initial hit confirmation	low max effect (<50%)
20	<	4	26.294			Initial hit confirmation	not confirmed
21	<	4	29.027			Initial hit confirmation	not confirmed
22	<	4	-15.627			Initial hit confirmation	not confirmed
23	<	4	27.391			Initial hit confirmation	not confirmed
24		4.5289	95.646	2.3811		Initial hit confirmation	confirmed
25	<	4	23.365			Initial hit confirmation	not confirmed
26	<	4	37.529			Initial hit confirmation	not confirmed
27	<	4	43.174			Initial hit confirmation	low max effect (<50%)
28		4.9501	86.959	0.8813		Initial hit confirmation	confirmed
29	<	4	36.833			Initial hit confirmation	not confirmed
30	<	4	34.434			Initial hit confirmation	not confirmed
2		4.7823	87.035	1.0681		Replicate data generation
2		4.8026	86.16	1.1633		Replicate data generation
2		4.7837	87.427	1.1011		Replicate data generation
4		6.1481	82.983	2.8312		Replicate data generation
4		6.2538	87.09	2.1031		Replicate data generation
4		6.3229	81.068	2.275		Replicate data generation
5		5.0688	98.518	4.3113		Replicate data generation
5		5.0881	98.47	4.186		Replicate data generation
5		5.0882	98.559	3.9135		Replicate data generation
6		5.1149	75.825	0.8592		Replicate data generation
6		4.9153	72.081	0.5401		Replicate data generation
6		5.299	73.39	0.6875		Replicate data generation
7		5.3326	53.102	1.7216		Replicate data generation
7	<	4	49.887			Replicate data generation
7		5.2205	61.415	1.514		Replicate data generation
8		4.8942	79.384	1.4503		Replicate data generation
8		4.8614	81.517	1.6162		Replicate data generation
8		4.9413	82.029	1.3236		Replicate data generation
9		4.3831	63.932	0.7486		Replicate data generation
9		4.4849	66.634	0.671		Replicate data generation
9		4.5163	62.966	0.655		Replicate data generation
12		4.4604	67.803	1.0075		Replicate data generation
12		4.4826	66.744	0.9088		Replicate data generation
12		4.7041	73.3	1.298		Replicate data generation
13		4.5249	67.343	0.9061		Replicate data generation
13		4.798	73.813	1.3442		Replicate data generation
13		4.8112	74.209	1.479		Replicate data generation
15		4.5561	88.114	1.6819		Replicate data generation
15		4.5209	87.024	1.4183		Replicate data generation
15		4.5615	87.987	1.5378		Replicate data generation
24		4.8628	98.829	2.3608		Replicate data generation
24		4.8278	98.927	2.2781		Replicate data generation
24		4.7973	99.288	2.6415		Replicate data generation
28		4.3876	72.712	1.5006		Replicate data generation
28		4.3084	72.359	1.4426		Replicate data generation
28		4.446	73.768	1.3847		Replicate data generation
