# Supplementary material for: Identification of a potent and selective LAPTc inhibitor by RapidFire-Mass Spectrometry, with antichagasic activity
Source: PLoS Negl Trop Dis. 2024 Feb 15;18(2):e0011956. doi: 10.1371/journal.pntd.0011956 (PMC10901353; doi:10.1371/journal.pntd.0011956)
Supplement: S3 File — pEC50 = -LOG(EC50[M]). (XLSX) [file pntd.0011956.s003.xlsx]

## Sheet: Tc DRC
Structure	Compound	pEC50 (T. cruzi) Modifier	pEC50 (T. cruzi)	Max Effect (T. cruzi)	Hill slope (T. cruzi)	pEC50 Modifier (Vero)	pEC50 (Vero)	Max Effect (Vero)	Hill Slope (Vero)	pEC50_CURVE (T. cruzi)	pEC50_CURVE (Vero)
	2	<	4.3	42.22		<	4.3	25.606
	2	<	4.3	15.355		<	4.3	27.311
	2	<	4.3	37.425		<	4.3	20.949
	2	<	4.3	26.99		<	4.3	21.656
	4		6.2208	91.849	10.583		5.961	82.996	1.2788
	4		6.2054	96.068	7.5711		5.4565	83.437	0.6252
	4		6.0655	99.778	3.3004		5.8295	78.746	0.8943
	4		6.169	95.321	3.0152		5.3652	84.966	0.7186
	5	<	4.3	43.694			4.4032	71.097	4.1712
	5	<	4.3	44.791			4.5771	81.947	2.297
	5	<	4.3	43.678			4.4687	82.005	3.9431
	5	<	4.3	43.771			4.4789	76.818	2.8957
	6	<	4.3	10.93		<	4.3	8.537
	6	<	4.3	20.149		<	4.3	13.458
	6	<	4.3	14.074		<	4.3	10.967
	6	<	4.3	15.574		<	4.3	17.635
	7		4.4893	59.349	0.7506		5.1175	77.971	0.7646
	7	<	4.3	37.287			4.8343	72.767	0.7383
	7		4.3201	58.84	0.6632		5.2284	78.321	0.6152
	7	<	4.3	29.694			4.7885	72.951	0.9098
	8	<	4.3	29.37		<	4.3	17.764
	8	<	4.3	31.071		<	4.3	28.527
	8	<	4.3	26.039		<	4.3	33.577
	8	<	4.3	24.852		<	4.3	32.271
	9	<	4.3	31.247		<	4.3	7.2069
	9	<	4.3	26.772		<	4.3	3.8509
	9	<	4.3	21.107		<	4.3	15.126
	9	<	4.3	29.805		<	4.3	11.152
	12		5.129	98.078	2.9369	<	4.3	45.507
	12		5.123	99.626	2.7952	<	4.3	48.565
	12		5.1791	93.796	1.5743		6.0161	50.585	1.1735
	12		5.1778	93.562	1.8197	<	4.3	49.452
	13		5.8102	93.906	1.5931		5.3033	94.7	0.9513
	13		5.6116	97.034	3.5988		5.4185	94.191	0.6391
	13		5.6518	84.499	11.53		5.2399	89.279	0.7612
	13		5.6065	86.882	7.4924		5.2349	86.715	0.8284
	15	<	4.3	23.902			4.4162	63.089	1.9528
	15	<	4.3	24.353		<	4.3	35.675
	15	<	4.3	19.079			4.5117	65.061	1.3532
	15	<	4.3	37.653			4.3289	65.797	10.972
	24		4.767	99.592	2.6376		4.9016	91.631	1.2778
	24		4.6613	74.586	1.0776		5.0463	89.526	0.829
	24		4.7854	105.39	4.2815		4.9153	88.381	1.0061
	24		5.1159	84.367	0.5708		4.893	90.89	1.2222
	28	<	4.3	26.851		<	4.3	32.091
	28	<	4.3	20.633		<	4.3	36.805
	28	<	4.3	20.211		<	4.3	14.541
	28	<	4.3	34.819		<	4.3	16.108
