# Supplementary material for: Identification of a potent and selective LAPTc inhibitor by RapidFire-Mass Spectrometry, with antichagasic activity
Source: PLoS Negl Trop Dis. 2024 Feb 15;18(2):e0011956. doi: 10.1371/journal.pntd.0011956 (PMC10901353; doi:10.1371/journal.pntd.0011956)
Supplement: S4 File — pEC50 = -LOG(EC50[M]). (XLSX) [file pntd.0011956.s004.xlsx]

## Sheet: HepG2 DRC
Compound	pEC50 Modifier	pEC50	Max Effect	Hill	HepG2 pEC50 CURVE
2	<	4	3.8427
2	<	4	2.8607
4	<	4	38.238
4	<	4	48.539
5	<	4	4.701
5	<	4	1.7805
6	<	4	3.4741
6	<	4	3.4775
7	<	4	2.8681
7	<	4	3.8472
8	<	4	6.4364
8	<	4	10.071
9	<	4	3.7563
9	<	4	2.8525
12	<	4	11.189
12	<	4	9.6811
13		4.3539	80.732	1.9338
13		4.371	81.976	1.9937
15	<	4	2.2292
15	<	4	3.076
24	<	4	-2.0351
24	<	4	-0.6969
28	<	4	2.5905
28	<	4	4.3339
